# Supplementary material for: Development of a Computerized Adaptive Test for Problematic Mobile Phone Use
Source: Front Psychol. 2022 May 31;13:892387. doi: 10.3389/fpsyg.2022.892387 (PMC9197499; doi:10.3389/fpsyg.2022.892387)
Supplement: Supplementary file 1 [file Table_1.XLSX]

## Sheet: 项目参数
	alphaj	betaj1	betaj2	betaj3	betaj4	betaj5	betaj6
nmp1	1.54786	-2.69044	-0.947077	0.0875286	0.832139	3.02569	5.44707
nmp2	1.32683	-2.58143	-1.22362	-0.167527	0.268043	2.50514	4.51262
nmp3	1.12441	-1.67266	-0.451288	0.696643	1.41183	3.2785	5.10306
nmp4	1.16046	-2.52815	-1.3117	-0.338431	0.158119	2.23689	4.03248
nmp5	1.1618	-2.28797	-1.09959	-0.32188	0.134749	1.47234	2.94663
nmp6	1.04121	-1.40165	-0.674133	0.26536	0.773404	2.38216	3.63672
nmp7	1.1247	-2.39417	-1.38088	-0.653459	-0.180256	1.47411	3.05429
nmp8	1.51946	-2.21932	-0.992338	-0.127435	0.821378	2.51454	4.40766
nmp9	0.866555	-2.71504	-1.83447	-1.20545	-0.762234	0.723976	2.17882
nmp10	1.206	-2.61705	-1.5186	-0.634351	0.0904644	1.7268	3.51304
nmp11	0.993311	-2.8222	-1.83877	-1.15489	-0.591949	0.866996	2.43658
nmp12	1.23444	-2.69698	-1.56622	-0.605932	0.178258	1.79789	3.57781
nmp13	1.69676	-2.8197	-1.24846	0.053959	0.924154	2.59614	4.74046
nmp14	1.4576	-2.25024	-0.90651	0.107757	0.952702	2.78926	4.35951
nmp15	1.57529	-2.3669	-0.885995	0.127549	0.968361	2.72954	4.57509
nmp16	1.37309	-2.70393	-1.26617	-0.420393	0.204135	1.77009	3.48888
mpats2	0.968314	-1.75143	0.272767	1.50958	3.44158
mpats4	1.85806	-3.09576	-0.17057	2.30586	5.99114
mpats5	1.15127	-1.80405	0.336169	1.87646	4.63131
mpats6	1.6773	-2.27596	-0.0116028	1.8766	4.77214
mpats7	1.06141	-2.32292	-0.40601	1.35248	4.15415
mpats8	0.899535	-1.73458	-0.0211537	1.2819	3.56777
mpats9	0.967971	-1.17417	0.924575	2.23012	4.08262
mpats10	0.984329	-1.11781	0.695538	2.26081	4.42959
mpats11	1.2162	-1.38758	0.417608	1.57379	3.21332
mpats12	1.5328	-2.34271	-0.387294	1.30618	4.29119
mpats13	1.35528	-0.753632	1.45089	3.51366	5.50924
mpats14	1.46398	-1.85448	0.0203966	1.83514	4.22821
mpats15	1.41271	-1.97695	0.367979	2.11306	4.52906
mpats16	1.24732	-2.01198	-0.190831	1.51804	3.84472
saps2	1.21418	-2.00049	0.911879	4.35219
saps3	1.16297	-1.15213	2.2516	5.22028
saps4	1.40255	-2.04749	0.964814	4.70995
saps5	1.00813	-2.35019	0.348404	4.02086
saps7	1.04988	-2.3113	0.583997	3.94026
saps9	1.43268	-1.90083	1.43471	5.37484
saps10	1.16785	-2.85239	-0.423598	3.59642
spai1	0.910408	-1.59857	0.793992	3.6784
spai2	1.15876	-2.10417	1.01087	4.98622
spai3	0.873415	-1.30566	1.81857	4.55823
spai4	0.935066	-1.76085	0.30391	3.23622
spai5	1.09025	-1.59441	1.33012	4.70592
spai8	1.32563	-1.52629	1.91945	5.40524
spai9	1.4347	-2.03675	1.15577	4.74027
spai10	1.08935	-1.51753	1.52832	4.81881
spai11	0.997647	-2.32387	-0.248558	3.00072
spai12	0.99792	-2.34029	-0.0822283	3.53885
spai13	0.93924	-2.8495	-1.21173	2.31286
spai14	0.867669	-1.83787	0.708236	4.36203
spai15	0.869423	-1.84979	0.87231	4.37658
spai16	1.47071	-3.62133	-1.16264	3.72711
spai17	1.41165	-2.40483	1.24377	4.90323
spai18	1.09281	-1.51026	1.05993	4.2026
spai19	1.32725	-1.60834	2.30674	5.51619
spai20	0.873852	-0.0348582	3.32158	5.35777
sasc1	1.31558	-0.994475	1.3959	3.45884	5.85032
sasc2	1.72516	-1.39764	1.45019	3.68451	6.30939
sasc3	1.25139	-2.11072	-0.191068	1.24981	3.60198
sasc4	1.29622	-1.59116	0.3959	2.09553	4.3295
sasc5	1.2618	-1.51432	0.449255	1.62492	4.01857
sasc6	1.13364	-2.1195	-0.451539	0.949882	3.44357
sasc7	1.11265	-2.02199	-0.0442861	1.63094	3.7903
sasc8	1.19094	-2.20568	-0.456198	0.953668	3.18175
sasc9	2.0791	-2.55876	0.155326	2.39434	6.14681
sasc10	1.19036	-0.830469	1.15373	2.90124	5.28319
sasc11	1.11367	-1.7755	0.402691	2.05653	4.01997
sasca1	2.25497	-2.4533	0.33481	2.74397	6.26438
sasca2	2.36053	-2.83139	0.406526	2.83068	6.27423
sasca3	1.97365	-2.79843	-0.323018	1.60919	4.94315
sasca4	1.36593	-2.35366	-0.693898	0.985448	3.44973
sasca5	1.69115	-2.81148	-0.50996	1.45439	4.66959
sasca6	1.41975	-1.58721	0.880247	2.64673	5.00241
sasca7	0.986394	-1.41101	0.399955	2.00103	4.09349
sasca8	1.32871	-2.16313	0.0058407	1.90557	4.25965
sasca9	1.29886	-1.79049	0.628382	2.31113	4.86019
sasca10	1.12828	-1.8801	0.132014	1.60996	4.51476
sasca11	1.37595	-2.33362	-0.191382	1.52399	4.38643
sasca12	1.15768	-2.13291	-0.442358	1.2266	3.28458
sasca13	1.17474	-2.11871	-0.444763	1.15021	3.54532
sasca14	1.2965	-1.9114	0.195898	1.77039	3.94049
mpas3	0.912614	-0.0554553	0.82141	2.82711	4.98627
mpas4	1.09608	-0.557757	0.355816	1.71493	2.98446
mpas5	1.52325	-1.2402	0.246089	2.40103	4.79557
mpas6	1.9276	-1.55219	0.254197	2.8516	5.60236
mpas7	0.906617	-1.82297	-0.84918	0.539488	2.42399
mpas8	1.0363	-1.4366	-0.362377	1.20737	2.98557
mpas9	0.979712	-1.6895	-0.652656	0.946156	2.81784
mpas10	1.09496	-1.55482	-0.428784	1.61837	3.64874
mpas11	1.29213	-1.98083	-0.807327	1.37617	3.48393
